# Supplementary material for: Harvester perceptions of pesticide impacts on snail collection along Cameroon’s Atlantic coast
Source: PLoS One. 2026 Jun 18;21(6):e0351962. doi: 10.1371/journal.pone.0351962 (PMC13278449; doi:10.1371/journal.pone.0351962)
Supplement: S2 File — This file contains the anonymized minimal data set used to perform all statistical analyses reported in the manuscript, including variables related to socio-demographic characteristics, harvesting practices, and perceptions of pesticide impacts. The dataset is provided to enable full replication of the study’s findings. (XLSX) [file pone.0351962.s002.xlsx]

## Sheet: Feuil1
Locality	No	Gender (1= Male; 2 =Female)	Age (1-< 30; 2- 30-40; 3- 40-50; 3- 50-60; 4- > 60)	Marstat (1-Single; 2-Married; 3-Separated; 4- Divorced, 5-Widow)	householdsize	Edulevel (1-Primary; 2-Secondary; 3- Tertiary)	Mainact(1-Farming; 2-Trading; 3- Civil servant; 4-Artisan; 5-Other)	Region	Ethnic	Collectexp	Collectzone (1- Within the village; 2- out of the village)	Quantity(10Lbucket)	Season	Month	Time (1-Morning; 2- Afternoon; 3-Nigth )	reason of time collection	bestzone (1-Around houses; 2- Around garbage ; 3- Around toilet; 4- Around farms ; 5- In the forest; 6- others)	PestiQty (1 – Yes; 2-No )	reason of pesticide effect	PestiSnailSize (1 – Yes; 2-No )	snailbreeder 1-yes 2- no	reason of breeding
Limbe	1	1	1	1	4	2	5	north-west	mbengwi	5	1	1	rainy season	august	3	best conditions for snail's activities	4	1	some snail are very big	2	1	good profits
Limbe	2	1	1	1	3	2	4	west	bamessingue	6	1	2	rainy season	september	3	snails are more active	5	1	snail remain big in the farm	2	1	easy to byu them
Limbe	3	2	2	1	5	3	2	north-west	noni	4	2	1	rainy season	august	3	snails like to stay in cold areas	5	1	you can find big snail in the farm	2	2	snail cannot be fund every time and its hard to convice custumers
Limbe	4	1	1	1	5	3	5	north-west	meta	7	1	2	rainy season	july	3	snails are more active	2	2	snail remain big in the farm	2	2	i just go around and pick them
Limbe	5	2	1	1	7	2	5	north-west	wum	3	1	1	rainy season	august	3	snails are more active	4	1	some snails are very smalll	1	2	not easy to task
Limbe	6	2	1	3	15	2	5	south-west	bakweri	8	1	2	rainy season	august	3	best conditions for snail's activities	4	2	some snail are very big	2	2	its stressfull
Limbe	7	2	1	1	4	3	5	west	bamileke	6	1	3	rainy season	september	3	best conditions for snail's activities	4	2	some snail are very big	2	2	they are not seen throughout theyear
Limbe	8	1	2	2	2	3	5	north-west	bambui	5	1	2	rainy season	july	3	best conditions for snail's activities	4	1	some snails are very smalll	1	2	snail don't come out all the time
Limbe	9	2	1	1	4	2	1	south-west	bayangi	2	2	3	rainy season	july	3	best conditions for snail's activities	4	2	most of pesticides kill snails in the farms	1	2	snail don't come out all the time
Limbe	10	2	1	1	3	2	5	south-west	bakweri	4	1	2	rainy season	june	3	snails like to stay in cold areas	2	1	most of pesticides kill snails in the farms	1	2	snail don't come out all the time
Limbe	11	2	1	2	4	3	5	west	dschang	3	1	1	rainy season	august	3	best conditions for snail's activities	5	1	some snails are very smalll	1	2	snail don't come out all the time
Limbe	12	2	1	1	6	3	5	north-west	kom	7	1	1	rainy season	july	3	snails like to stay in cold areas	4	1	some snails are very smalll	1	1	some profits
Limbe	13	2	1	2	3	3	4	south-west	bayangi	5	1	1	rainy season	august	1	cold places in the morning	4	2	size of snail are reduced	1	1	good profits
Limbe	14	1	1	2	11	3	2	south-west	bakweri	2	1	2	rainy season	august	3	best conditions for snail's activities	2	1	size of snail are reduced	1	1	i can sell snail meat easilly
Limbe	15	2	3	2	4	2	4	west	bamengum	3	1	1	rainy season	august	3	best conditions for snail's activities	4	1	some snails are very small	1	1	good profits
Limbe	16	2	1	2	5	2	2	north-west	bafut	4	1	2	rainy season	august	3	snails like to stay in cold areas	5	1	some snails are verry big	2	1	i can sell snail meat easilly
Limbe	17	2	1	1	4	3	1	south-west	bakweri	2	1	3	rainy season	august	3	snails come out mostly in the nigth	1	1	some snails are very small	1	2	i prefer peack and sell
Limbe	18	1	2	3	5	2	1	north-west	mbengwi	3	1	2	rainy season	may	3	best conditions for snail's activities	4	1	snail remain big in the farm	2	2	snail can affect my crops
Limbe	19	1	1	2	3	2	1	north-west	mbengwi	4	1	1	rainy season	july	1	cold places in the morning	4	1	snail remain big in the farm	2	1	i can sell snail meat easilly
Limbe	20	1	1	3	3	2	5	littoral	manjo	1	1	1	raining season	august	3	best conditions for snail's activities	4	1	most of pesticides kill snails in the farms	2	2	snail don't come out all the time
Limbe	21	2	2	1	3	1	1	south-west	balue	3	1	1	dry and rainy	all the time	2	best conditions for snail's activities	4	1	snail remain big in the farm	2	2	snail don't come out all the time
Limbe	22	2	1	1	3	3	5	south-west	barondo	4	1	2	rainy season	august	3	cold places in the morning	5	2	most of pesticides kill snails in the farms	1	2	i prefer peack and sell
Limbe	23	1	1	1	3	2	5	south-west	oroko	3	1	1	rainy season	august	3	best conditions for snail's activities	4	1	some snail are smalll	2	2	i prefer peack and sell
Limbe	24	2	1	2	3	3	2	south-west	bakweri	5	1	2	rainy season	september	3	best conditions for snail's activities	5	1	most of pesticides kill snails in the farms	1	1	good profits
Limbe	25	2	1	1	5	3	1	south-west	bakweri	5	1	1	rainy season	august	3	best conditions for snail's activities	4	1	snail remain big in the farm	2	2	snail don't come out all the time
Limbe	26	2	2	2	4	1	1	south-west	eyanuchan	3	1	2	rainy season	all the time	3	cold places in the morning	5	2	snail remain big in the farm	2	1	good profits
Limbe	27	2	1	1	3	3	2	west	bamileke	6	1	2	rainy season	september	3	best conditions for snail's activities	5	1	snail remain big in the farm	2	2	i prefer peack and sell
Limbe	28	2	1	1	6	2	1	north-west	mankon	7	1	2	rainy season	all the time	3	best conditions for snail's activities	5	2	snail remain big in the farm	2	1	good profits
Limbe	29	1	1	1	3	2	4	south-west	bakweri	8	1	2	rainy season	June	3	cold places in the morning	4	1	snail remain big in the farm	2	2	i prefer peack and sell
Limbe	30	2	1	2	2	3	4	north-west	bafut	6	1	2	rainy season	June	3	cold places in the morning	5	2	most of pesticides kill snails in the farms	1	2	i prefer peack and sell
Limbe	31	2	1	1	6	2	3	north-west	bafut	5	1	1	rainy season	June	3	best conditions for snail's activities	2	2	snail remain big in the farm	2	2	i prefer peack and sell
Limbe	32	2	1	1	4	2	3	north-west	bafut	2	1	1	rainy season	June	3	best conditions for snail's activities	2	2	most of pesticides kill snails in the farms	1	1	i can sell snail meat easilly
Limbe	33	1	1	1	9	2	1	north-west	bafut	4	1	1	rainy season	June	3	best conditions for snail's activities	4	1	snail remain big in the farm	2	2	i prefer peack and sell
Limbe	34	2	1	1	7	2	4	south-west	nbambe	5	1	2	rainy season	september	3	best conditions for snail's activities	2	1	some snail are very small	1	2	snail don't come out all the time
Limbe	35	2	1	1	7	2	3	south-west	bafut	3	1	2	rainy season	June	3	best conditions for snail's activities	5	1	you can fund big snail in the farm	2	2	i prefer peack and sell
Limbe	36	1	1	1	11	2	4	south-west	isangelle	2	1	1	rainy season	all the time	3	cold places in the morning	2	1	snail remain big in the farm	2	1	good profits
Limbe	37	2	1	1	11	2	3	south-west	isangelle	6	1	2	rainy season	all the time	3	best conditions for snail's activities	4	1	you can fund big snail in the farm	2	2	snail don't come out all the time
Limbe	38	1	1	1	4	2	4	south-west	bakossi	7	1	1	rainy season	july	3	best conditions for snail's activities	5	1	most of pesticides kill snails in the farms	1	1	good profits
Limbe	39	1	2	1	5	2	4	north-west	bafut	6	2	1	rainy season	June	3	cold places in the morning	2	1	you can fund big snail in the farm	2	2	i prefer peack and sell
Limbe	42	1	1	1	4	3	2	west	mbouda	5	1	1	rainy season	may	3	cold places in the morning	4	2	most of pesticides kill snails in the farms	1	2	i prefer peack and sell
Limbe	43	1	1	1	2	2	1	south-west	bayangi	4	2	2	rainy season	may	3	best conditions for snail's activities	5	1	you can fund big snail in the farm	2	2	snail don't come out all the time
Limbe	44	2	2	2	4	2	3	littoral	douala	5	1	1	rainy season	september	3	cold places in the morning	2	1	most of pesticides kill snails in the farms	1	2	snail don't come out all the time
Limbe	45	1	1	2	3	3	4	south-west	bayangi	9	1	2	rainy season	may	3	best conditions for snail's activities	4	1	snail remain big in the farm	2	2	i prefer peack and sell
Limbe	46	2	2	2	7	2	4	north-west	mbengwi	10	2	1	rainy season	may	1	cold places in the morning	5	1	snail remain big in the farm	2	1	good profits
Limbe	47	1	2	1	2	3	3	south-west	bakossi	6	1	2	rainy season	June	3	best conditions for snail's activities	5	2	you can fund big snail in the farm	2	2	snail don't come out all the time
Limbe	48	2	1	2	3	3	4	south-west	bayangi	5	1	1	rainy season	may	1	best conditions for snail's activities	2	1	snail remain big in the farm	2	2	i prefer peack and sell
Limbe	49	1	1	1	2	2	4	south-west	bakweri	4	1	1	rainy season	may	3	best conditions for snail's activities	4	2	most of pesticides kill snails in the farms	1	2	snail don't come out all the time
Limbe	50	1	1	2	3	1	3	south-west	bakossi	5	2	1	rainy season	may	3	best conditions for snail's activities	4	1	snail remain big in the farm	2	2	i prefer peack and sell
Limbe	51	1	2	2	5	3	2	south-west	bayangi	3	2	2	dry and rainy	september	1	cold places in the morning	4	2	most of pesticides kill snails in the farms	1	2	snail don't come out all the time
Limbe	52	2	1	2	6	2	3	south-west	bakossi	7	1	1	dry and rainy	may	3	cold places in the morning	2	1	you can fund big snail in the farm	2	2	i prefer peack and sell
Buea	53	2	1	1	5	3	5	north-west	bafmen	11	1	2	rainy season	June	3	best conditions for snail's activities	4	1	snail remain big in the farm	2	1	good profits
Buea	54	1	1	1	5	3	5	north-west	yamba	4	1	1	rainy season	June	3	best conditions for snail's activities	5	1	snail remain big in the farm	2	2	i prefer peack and sell
Buea	55	1	1	1	6	3	5	south-west	bayangi	5	1	2	rainy season	july	1	cold places in the morning	2	2	you can fund big snail in the farm	2	2	snail don't come out all the time
Buea	56	1	1	1	5	2	3	north-west	bafmen	6	1	1	rainy season	June	3	best conditions for snail's activities	4	1	you can fund big snail in the farm	2	2	snail don't come out all the time
Buea	57	1	1	1	9	3	3	north-west	bangwa	11	1	2	rainy season	June	3	best conditions for snail's activities	5	1	you can fund big snail in the farm	2	2	i prefer peack and sell
Buea	58	2	1	1	3	2	4	south-west	bangwa	8	1	1	rainy season	july	3	best conditions for snail's activities	2	1	snail remain big in the farm	2	2	i prefer peack and sell
Buea	59	1	3	2	4	3	1	north-west	oroko	7	1	2	rainy season	June	3	best conditions for snail's activities	2	1	most of pesticides kill snails in the farms	1	1	good profits
Buea	60	2	1	2	3	3	3	north-west	bangwa	4	1	1	rainy season	september	3	cold places in the morning	4	1	snail remain big in the farm	2	2	snail don't come out all the time
Buea	61	1	1	1	3	3	1	north-west	bangwa	6	1	2	rainy season	september	3	cold places in the morning	2	1	most of pesticides kill snails in the farms	1	2	i just go around and pick them
Buea	62	1	1	1	10	3	4	north-west	bakassi	5	1	1	rainy season	september	3	best conditions for snail's activities	4	2	you can fund big snail in the farm	2	2	i prefer peack and sell
Buea	63	1	1	2	5	2	4	north-west	bikam	8	2	1	rainy season	June	1	cold places in the morning	4	1	most of pesticides kill snails in the farms	1	2	i just go around and pick them
Buea	64	1	2	2	4	2	2	west	bamileke	6	1	1	rainy season	October	3	best conditions for snail's activities	5	2	you can fund big snail in the farm	2	2	i prefer peack and sell
Buea	65	1	1	1	6	2	3	south-west	bangwa	4	1	1	rainy season	september	3	best conditions for snail's activities	2	1	most of pesticides kill snails in the farms	1	2	i just go around and pick them
Buea	66	1	1	1	5	2	3	south-west	bayangi	3	1	1	rainy season	June	3	cold places in the morning	4	1	you can fund big snail in the farm	2	2	i prefer peack and sell
Buea	67	1	1	1	8	3	4	south-west	bakassi	4	1	2	rainy season	september	3	cold places in the morning	4	1	most of pesticides kill snails in the farms	1	1	good profits
Buea	68	1	1	2	8	3	1	south-west	bangwa	5	1	1	rainy season	august	3	cold places in the morning	5	1	you can fund big snail in the farm	2	2	snail don't come out all the time
Buea	69	1	1	2	9	3	1	south-west	bangwa	6	1	1	rainy season	august	3	cold places in the morning	2	2	most of pesticides kill snails in the farms	1	2	snail don't come out all the time
Buea	70	2	1	2	4	2	4	south-west	kom	7	1	2	rainy season	september	3	best conditions for snail's activities	4	1	you can fund big snail in the farm	2	2	i prefer peack and sell
Buea	71	1	1	2	2	3	1	south-west	bangwa	8	1	1	rainy season	july	3	snails are more active	4	2	you can fund big snail in the farm	2	2	i just go around and pick them
Buea	72	1	1	1	3	3	1	south-west	bangwa	5	1	2	rainy season	july	3	snails are more active	4	1	snail remain big in the farm	2	2	i prefer peack and sell
Buea	73	2	1	1	1	3	4	south-west	kom	6	2	1	rainy season	may	3	best conditions for snail's activities	5	1	snail remain big in the farm	2	1	i can sell snail meat easilly
Buea	74	2	1	1	2	2	4	south-west	bakossi	9	2	2	rainy season	may	3	best conditions for snail's activities	4	1	you can fund big snail in the farm	2	2	snail don't come out all the time
Buea	75	2	1	1	7	2	4	south-west	bangwa	11	1	1	rainy season	all the time	1	cold places in the morning	5	1	most of pesticides kill snails in the farms	1	1	i can sell snail meat easilly
Buea	76	1	1	1	6	2	4	south-west	bangwa	10	2	2	rainy season	june	3	snails are more active	2	1	you can fund big snail in the farm	2	2	i prefer peack and sell
Buea	77	1	1	1	2	3	3	south-west	bakossi	7	1	1	rainy season	June	3	best conditions for snail's activities	5	1	most of pesticides kill snails in the farms	1	1	good profits
Buea	78	2	1	1	4	2	4	south-west	bangwa	5	1	1	rainy season	june	3	cold places in the morning	2	1	snail remain big in the farm	2	2	snail don't come out all the time
Buea	79	1	1	1	10	1	4	south-west	bakweri	6	1	1	rainy season	august	1	snails are more active	4	2	most of pesticides kill snails in the farms	1	2	i just go around and pick them
Buea	80	1	1	1	13	3	1	south-west	bakweri	8	2	2	rainy season	september	1	best conditions for snail's activities	2	1	snail remain big in the farm	2	2	i prefer peack and sell
Buea	81	2	3	3	5	2	4	south-west	bangwa	3	1	1	rainy season	may	3	snails are more active	4	1	most of pesticides kill snails in the farms	1	1	i can sell snail meat easilly
Buea	82	2	1	2	4	3	4	south-west	kom	4	1	2	dry and rainy	june	3	best conditions for snail's activities	5	2	you can fund big snail in the farm	2	2	i prefer peack and sell
Dibamba	83	1	3	2	2	1	1	littoral	bassa	10	1	1	rainy season	august	3	cold places in the morning	5	1	snail remain big in the farm	2	1	good profits
Dibamba	84	2	1	2	3	1	1	north	toupouri	2	1	2	rainy season	september	3	cold places in the morning	4	1	most of pesticides kill snails in the farms	1	2	snail don't come out all the time
Dibamba	85	1	2	2	4	2	1	far-north	toupouri	15	1	1	rainy season	all the time	3	best conditions for snail's activities	2	1	snail remain big in the farm	2	1	good profits
Dibamba	86	1	2	2	4	1	3	west	bamileke	10	2	2	rainy season	October	3	best conditions for snail's activities	2	1	some snail are small	1	2	i prefer peack and sell
Dibamba	87	1	4	2	2	1	4	far-north	toupouri	7	1	1	rainy season	august	3	cold places in the morning	4	2	snail remain big in the farm	2	2	i just go around and pick them
Dibamba	88	1	3	2	4	1	1	centre	bassa	5	1	3	rainy season	august	3	best conditions for snail's activities	5	1	most of pesticides kill snails in the farms	1	2	i prefer peack and sell
Dibamba	89	1	1	2	2	2	2	far-north	toupouri	6	1	2	rainy season	June	3	snails are more active	2	2	snail remain big in the farm	2	2	i prefer peack and sell
Dibamba	90	1	2	2	6	2	4	far-north	toupouri	15	1	2	rainy season	June	3	best conditions for snail's activities	4	1	most of pesticides kill snails in the farms	1	1	good profits
Dibamba	91	1	1	1	1	1	1	far-north	toupouri	5	1	1	rainy season	June	3	snails are more active	5	2	snail remain big in the farm	2	2	i prefer peack and sell
Dibamba	92	1	1	1	1	1	3	far-north	toupouri	5	1	3	rainy season	august	3	best conditions for snail's activities	4	1	most of pesticides kill snails in the farms	1	2	snail don't come out all the time
Dibamba	93	2	3	2	5	2	1	centre	banene	13	1	1	rainy season	august	3	cold places in the morning	2	2	snail remain big in the farm	2	2	i just go around and pick them
Dibamba	94	1	2	1	1	2	1	south-west	bakweri	10	2	2	rainy season	august	3	snails are more active	2	1	snail remain big in the farm	2	2	i just go around and pick them
Dibamba	95	1	3	2	4	1	4	west	bamileke	7	2	1	rainy season	august	3	best conditions for snail's activities	4	2	some snail are very big	2	1	good profits
Dibamba	96	2	1	1	1	1	3	centre	banen	6	1	1	rainy season	august	3	best conditions for snail's activities	5	1	most of pesticides kill snails in the farms	1	2	i prefer peack and sell
Dibamba	97	1	3	1	2	1	3	west	bamileke	7	1	3	rainy season	august	3	cold places in the morning	4	1	snail remain big in the farm	2	1	good profits
Dibamba	98	1	3	4	1	1	3	centre	banene	8	1	2	rainy season	august	3	best conditions for snail's activities	2	1	snail remain big in the farm	2	2	i just go around and pick them
Dibamba	99	1	3	2	7	1	4	littoral	mbo'o	11	1	1	rainy season	October	3	snails are more active	4	1	snail remain big in the farm	2	1	i can sell snail meat easilly
Dibamba	100	1	2	1	1	2	1	north	guiziga	8	1	2	rainy season	October	3	best conditions for snail's activities	5	1	snail remain big in the farm	2	2	i prefer peack and sell
Dibamba	101	2	4	2	6	1	1	north-west	bafut	9	1	3	saison seche	October	3	best conditions for snail's activities	4	2	most of pesticides kill snails in the farms	1	1	i can sell snail meat easilly
Dibamba	102	1	2	1	1	2	2	far-north	toupouri	4	1	2	rainy season	October	3	cold places in the morning	2	1	snail remain big in the farm	2	2	i just go around and pick them
Dibamba	103	1	3	2	2	1	1	north	toupouri	10	1	1	rainy season	september	3	best conditions for snail's activities	2	2	some snail are smalll	1	1	i can sell snail meat easilly
Dibamba	104	1	2	2	9	1	1	north	toupouri	9	1	2	rainy season	august	3	snails are more active	4	1	snail remain big in the farm	2	2	snail don't come out all the time
Dibamba	105	1	1	1	1	2	3	far-north	toupouri	1	1	1	rainy season	august	3	best conditions for snail's activities	5	1	most of pesticides kill snails in the farms	1	2	i prefer peack and sell
Dibamba	106	1	2	2	2	2	1	far-north	toupouri	1	1	3	rainy season	july	3	cold places in the morning	4	1	snail remain big in the farm	2	2	snail don't come out all the time
Dibamba	107	2	2	2	2	2	1	far-north	toupouri	10	1	1	rainy season	july	3	cold places in the morning	2	2	some snail are small	1	2	i prefer peack and sell
Dibamba	108	1	3	3	3	1	2	north	toupouri	4	1	2	dry and rainy	all the time	3	best conditions for snail's activities	2	1	snail remain big in the farm	2	2	snail don't come out all the time
Dibamba	109	2	3	2	4	2	3	north	toupouri	5	2	1	dry and rainy	all the time	3	best conditions for snail's activities	4	2	some snail are small	1	2	i just go around and pick them
Dibamba	110	1	1	1	2	2	2	littoral	bassa	8	1	1	rainy season	may	3	snails are more active	5	1	snail remain big in the farm	2	2	i just go around and pick them
Dibamba	111	2	2	2	8	3	4	littoral	bassa	6	1	3	rainy season	June	3	best conditions for snail's activities	2	2	most of pesticides kill snails in the farms	1	2	i prefer peack and sell
Dibamba	112	2	1	2	4	1	2	littoral	bassa	9	1	2	rainy season	july	1	snails are more active	4	1	snail remain big in the farm	2	2	i prefer peack and sell
Njombe Penja	113	1	2	1	1	1	1	centre	ewondo	11	1	1	rainy season	October	3	best conditions for snail's activities	2	1	most of pesticides kill snails in the farms	1	2	i just go around and pick them
Njombe Penja	114	1	4	2	6	1	1	west	bamileke	17	1	2	rainy season	October	3	snails are more active	4	1	snail remain big in the farm	2	2	i prefer peack and sell
Njombe Penja	115	1	4	2	5	2	4	south-west	bakweri	8	1	1	rainy season	October	3	best conditions for snail's activities	5	1	most of pesticides kill snails in the farms	1	2	snail don't come out all the time
Njombe Penja	116	1	3	4	2	2	3	littoral	balong	10	1	3	rainy season	October	3	snails are more active	4	2	snail remain big in the farm	2	1	i can sell snail meat easilly
Njombe Penja	117	1	2	1	2	2	1	littoral	mbo'o	8	2	2	rainy season	October	3	best conditions for snail's activities	2	1	most of pesticides kill snails in the farms	1	2	i prefer peack and sell
Njombe Penja	118	1	3	1	1	1	1	west	bamileke	12	1	1	rainy season	October	3	snails are more active	4	1	snail remain big in the farm	2	1	i can sell snail meat easilly
Njombe Penja	119	2	2	1	3	1	1	north-west	bambui	8	2	2	rainy season	may	3	cold places in the morning	5	1	most of pesticides kill snails in the farms	1	2	i just go around and pick them
Njombe Penja	120	1	3	2	3	1	1	littoral	bassa	5	1	1	rainy season	September	3	best conditions for snail's activities	4	1	snail remain big in the farm	2	1	good profits
Njombe Penja	121	1	3	2	3	3	2	north-west	ndi mikom	17	2	3	rainy season	October	3	snails are more active	2	1	most of pesticides kill snails in the farms	1	2	snail don't come out all the time
Njombe Penja	122	1	4	2	4	2	3	littoral	mouantom	16	2	1	rainy season	October	3	snails are more active	2	2	most of pesticides kill snails in the farms	1	2	i prefer peack and sell
Njombe Penja	123	1	3	1	1	1	1	littoral	mbo	4	2	1	rainy season	September	3	cold places in the morning	3	1	snail remain big in the farm	2	1	easy to byu them
Njombe Penja	124	1	4	2	6	2	3	north-west	bakole	6	2	3	rainy season	October	3	snails are more active	2	2	most of pesticides kill snails in the farms	1	2	i just go around and pick them
Njombe Penja	125	1	4	2	1	1	1	south-west	bakweri	16	2	2	rainy season	October	3	best conditions for snail's activities	3	1	you can fund big snail in the farm	2	1	easy to byu them
Njombe Penja	126	1	2	1	1	1	3	north-west	bafut	7	2	2	rainy season	October	3	snails are more active	4	2	most of pesticides kill snails in the farms	1	2	i prefer peack and sell
Njombe Penja	127	1	3	2	4	4	4	north-west	bape	13	2	2	rainy season	October	3	cold places in the morning	2	1	you can fund big snail in the farm	2	1	good profits
Njombe Penja	128	1	3	2	3	2	1	littoral	mbo'o	5	1	3	rainy season	October	3	best conditions for snail's activities	4	2	most of pesticides kill snails in the farms	1	2	i prefer peack and sell
Njombe Penja	129	1	3	1	4	1	6	north-west	bape	9	2	2	rainy season	October	3	snails are more active	2	1	you can fund big snail in the farm	2	1	good profits
Njombe Penja	130	1	4	3	5	2	1	north-west	bakote	10	2	1	rainy season	October	3	best conditions for snail's activities	1	2	most of pesticides kill snails in the farms	1	1	good profits
Njombe Penja	131	1	4	1	2	1	1	west	bamileke	5	2	1	rainy season	October	3	snails are more active	2	1	snail remain big in the farm	2	1	easy to byu them
Njombe Penja	132	1	3	2	3	3	1	south-west	bakassi	8	2	2	rainy season	September	3	cold places in the morning	4	2	snail remain big in the farm	2	2	i prefer peack and sell
Njombe Penja	133	1	3	1	1	1	1	littoral	mbo'o	12	2	3	rainy season	September	3	snails are more active	2	2	you can fund big snail in the farm	2	1	easy to byu them
Njombe Penja	134	1	4	2	2	1	1	north-west	foundom	17	2	2	rainy season	October	3	best conditions for snail's activities	4	2	snail remain big in the farm	1	2	i prefer peack and sell
Njombe Penja	135	1	4	3	4	1	1	south-west	bakossi	6	2	1	rainy season	October	3	snails are more active	3	2	most of pesticides kill snails in the farms	2	1	good profits
Njombe Penja	136	1	4	2	5	1	5	south	bulu	10	2	3	rainy season	October	3	snails are more active	4	1	snail remain big in the farm	1	2	i prefer peack and sell
Njombe Penja	137	1	4	2	7	2	1	littoral	mbo'o	13	2	1	rainy season	October	3	cold places in the morning	4	2	most of pesticides kill snails in the farms	2	1	good profits
Njombe Penja	138	2	3	1	5	2	3	littoral	bassa	9	1	2	rainy season	October	1	best conditions for snail's activities	3	1	you can fund big snail in the farm	1	2	i prefer peack and sell
Njombe Penja	139	1	3	2	3	2	3	south-west	bayangi	8	2	3	rainy season	may	1	cold places in the morning	4	2	snail remain big in the farm	2	1	good profits
Njombe Penja	140	1	2	2	5	1	4	littoral	balong	12	2	1	rainy season	august	3	best conditions for snail's activities	3	1	snail remain big in the farm	1	2	i prefer peack and sell
Njombe Penja	141	2	1	1	2	1	2	littoral	balong	7	2	2	rainy season	september	3	best conditions for snail's activities	4	2	you can fund big snail in the farm	2	1	good profits
Njombe Penja	142	1	4	3	6	2	2	west	bamileke	9	1	3	rainy season	july	3	cold places in the morning	2	1	you can fund big snail in the farm	1	2	i prefer peack and sell
Njombe Penja	143	1	2	2	2	1	3	littoral	mbo'o	8	1	2	rainy season	may	3	best conditions for snail's activities	4	2	you can fund big snail in the farm	2	1	easy to byu them
Njombe Penja	144	2	3	2	7	3	1	south-west	bakweri	11	1	1	rainy season	June	3	cold places in the morning	4	1	snail remain big in the farm	1	2	i prefer peack and sell
Njombe Penja	145	1	1	1	2	2	3	littoral	bassa	13	1	2	rainy season	June	3	cold places in the morning	3	2	most of pesticides kill snails in the farms	2	1	good profits
Njombe Penja	146	2	1	1	3	1	3	north-west	foundom	5	1	1	rainy season	may	3	snails are more active	4	1	snail remain big in the farm	1	2	i prefer peack and sell
Njombe Penja	147	1	2	2	10	2	1	littoral	bassa	6	1	2	rainy season	June	3	snails are more active	3	2	most of pesticides kill snails in the farms	1	1	easy to byu them
Mbanga	148	1	4	2	5	1	1	north-west	bafut	6	2	3	rainy season	October	3	best conditions for snail's activities	4	1	you can fund big snail in the farm	2	2	i prefer peack and sell
Mbanga	149	1	3	2	7	1	1	north-west	bambui	7	2	2	rainy season	October	3	snails are more active	2	2	most of pesticides kill snails in the farms	2	2	good profits
Mbanga	150	1	3	1	2	1	2	littoral	ebene	15	1	3	rainy season	October	3	best conditions for snail's activities	3	2	you can fund big snail in the farm	2	2	i just go around and pick them
Mbanga	151	1	4	6	3	4	1	west	dschang	11	2	2	rainy season	October	3	snails are more active	4	2	most of pesticides kill snails in the farms	2	2	good profits
Mbanga	152	2	2	1	3	2	1	littoral	kouansi	10	1	1	rainy season	may	3	cold places in the morning	3	2	you can fund big snail in the farm	1	1	easy to byu them
Mbanga	153	1	1	1	1	3	1	littoral	mbo'o	8	2	2	rainy season	October	3	snails are more active	4	1	most of pesticides kill snails in the farms	2	2	good profits
Mbanga	154	1	1	1	1	1	6	littoral	bassa	5	1	3	rainy season	October	3	best conditions for snail's activities	3	2	you can fund big snail in the farm	1	1	easy to byu them
Mbanga	155	1	4	2	8	2	1	west	bamileke	7	2	2	rainy season	October	3	snails are more active	4	1	most of pesticides kill snails in the farms	2	1	easy to byu them
Mbanga	156	1	3	2	6	2	4	littoral	bassa	12	2	2	rainy season	October	3	cold places in the morning	3	2	you can fund big snail in the farm	1	1	easy to byu them
Mbanga	157	1	3	1	4	2	1	centre	banene	8	2	2	rainy season	may	3	snails are more active	4	1	you can fund big snail in the farm	2	2	good profits
Mbanga	158	1	2	2	3	2	1	south-west	bakossi	11	2	2	rainy season	October	3	best conditions for snail's activities	2	2	snail remain big in the farm	1	1	easy to byu them
Mbanga	159	1	4	2	9	2	1	north-west	bafut	6	2	1	rainy season	October	3	snails are more active	3	1	snail remain big in the farm	2	2	i just go around and pick them
Mbanga	160	1	4	2	4	2	1	littoral	mbo'o	16	2	2	rainy season	may	3	cold places in the morning	4	2	you can fund big snail in the farm	2	1	easy to byu them
Mbanga	161	1	4	2	9	2	2	north-west	foundom	1	2	1	rainy season	October	3	snails are more active	2	1	most of pesticides kill snails in the farms	2	2	good profits
Mbanga	162	1	1	1	1	1	5	south-west	bayangi	2	1	2	rainy season	October	3	best conditions for snail's activities	3	2	you can fund big snail in the farm	1	1	easy to byu them
Mbanga	163	1	3	1	3	1	1	south-west	bakweri	13	2	2	rainy season	may	3	snails are more active	2	1	most of pesticides kill snails in the farms	2	2	good profits
Mbanga	164	1	4	2	10	1	1	littoral	balong	6	2	2	rainy season	October	3	cold places in the morning	3	2	snail remain big in the farm	1	1	good profits
Mbanga	165	1	3	2	5	2	5	north-west	bafut	5	2	2	rainy season	October	3	snails are more active	2	1	most of pesticides kill snails in the farms	2	2	good profits
Mbanga	166	1	2	2	5	2	1	littoral	balong	12	2	2	rainy season	October	3	best conditions for snail's activities	2	2	snail remain big in the farm	1	1	good profits
Mbanga	167	1	4	2	7	2	1	north-west	ndinikam	17	2	1	rainy season	October	3	snails are more active	4	1	most of pesticides kill snails in the farms	2	2	i can sell snail meat easilly
Mbanga	168	1	1	1	3	1	1	north-west	belo	4	2	3	rainy season	September	3	cold places in the morning	2	2	you can fund big snail in the farm	1	1	easy to byu them
Mbanga	169	1	3	1	4	1	3	north-west	bafut	10	2	2	rainy season	October	3	snails are more active	4	1	snail remain big in the farm	2	2	good profits
Mbanga	170	1	4	3	6	1	2	north-west	bafut	4	2	2	rainy season	October	3	best conditions for snail's activities	2	2	most of pesticides kill snails in the farms	1	1	easy to byu them
Mbanga	171	2	1	1	3	1	1	littoral	mbo'o	6	2	2	rainy season	October	3	snails are more active	4	1	snail remain big in the farm	2	2	i prefer peack and sell
Mbanga	172	1	4	2	7	1	1	south-west	bakossi	4	2	3	rainy season	October	3	cold places in the morning	2	2	some snail are small	1	1	easy to byu them
Mbanga	173	2	3	2	5	2	3	littoral	balong	5	2	2	rainy season	October	3	snails are more active	2	1	snail remain big in the farm	2	2	i just go around and pick them
Mbanga	174	2	2	2	6	3	2	south-west	bayangi	7	2	1	rainy season	June	3	best conditions for snail's activities	2	2	most of pesticides kill snails in the farms	1	1	easy to byu them
Mbanga	175	1	1	1	2	2	3	littoral	bassa	11	2	1	rainy season	september	3	snails are more active	1	1	snail remain big in the farm	2	2	i prefer peack and sell
Mbanga	176	2	2	2	8	1	1	littoral	mbo'o	4	1		rainy season	june	3	best conditions for snail's activities	4	2	most of pesticides kill snails in the farms	1	2	snail don't come out all the time
Mbanga	177	1	3	2	9	2	1	west	bamileke	8	2	1	rainy season	may	3	snails are more active	4	1	snail remain big in the farm	2	2	i prefer peack and sell
Kribi	178	1	4	2	5	1	3	south	bulu	11	2	2	rainy season	October	3	cold places in the morning	3	2	most of pesticides kill snails in the farms	1	2	i just go around and pick them
Kribi	179	1	4	2	3	1	2	centre	banene	7	2	3	rainy season	October	3	snails are more active	3	1	snail remain big in the farm	2	1	good profits
Kribi	180	1	3	2	4	1	2	far-north	toupouri	6	1	2	rainy season	October	3	cold places in the morning	4	2	snail remain big in the farm	1	2	snail don't come out all the time
Kribi	181	1	3	2	3	1	1	east	maka	2	2	1	rainy season	October	3	best conditions for snail's activities	3	1	some snail are very big	2	1	good profits
Kribi	182	1	2	1	2	1	1	east	maka	3	1	2	rainy season	October	3	best conditions for snail's activities	4	2	most of pesticides kill snails in the farms	1	1	easy to byu them
Kribi	183	1	3	2	2	1	2	north	moudan	5	1	3	rainy season	October	3	snails are more active	3	1	snail remain big in the farm	2	1	easy to byu them
Kribi	184	1	5	1	1	1	1	north-west	meiganga	10	2	1	rainy season	september	3	snails are more active	4	2	snail remain big in the farm	1	1	easy to byu them
Kribi	185	1	3	2	1	1	3	north-west	ndu	6	1	2	rainy season	may	3	best conditions for snail's activities	3	1	snail remain big in the farm	2	1	i just go around and pick them
Kribi	186	1	3	2	2	1	1	east	maka	6	2	2	rainy season	October	3	snails are more active	4	2	snail remain big in the farm	1	2	snail don't come out all the time
Kribi	187	1	3	5	1	1	2	east	doume	5	2	3	rainy season	may	3	cold places in the morning	3	2	most of pesticides kill snails in the farms	2	1	good profits
Kribi	188	1	3	2	1	1	2	east	bassa	5	1	1	rainy season	October	3	snails are more active	4	1	snail remain big in the farm	1	2	snail don't come out all the time
Kribi	189	1	3	1	2	1	2	south	bulu	1	1	2	rainy season	October	3	best conditions for snail's activities	4	2	some snail are small	2	1	good profits
Kribi	190	1	3	2	3	2	1	north-west	ndu	3	1	1	rainy season	september	3	snails are more active	3	1	snail remain big in the farm	1	2	i prefer peack and sell
Kribi	191	1	3	2	4	1	1	north	moundan	3	1	3	rainy season	august	3	cold places in the morning	4	2	most of pesticides kill snails in the farms	2	1	good profits
Kribi	192	1	3	2	1	1	1	east	maka	20	1	1	rainy season	september	3	snails are more active	2	1	snail remain big in the farm	1	2	i just go around and pick them
Kribi	193	1	2	2	2	1	1	east	maka	2	1	2	rainy season	September	3	best conditions for snail's activities	4	2	some snail are small	2	1	good profits
Kribi	194	1	2	1	0	1	1	north-west	dikwa	3	2	1	rainy season	august	3	snails are more active	3	1	snail remain big in the farm	1	2	i just go around and pick them
Kribi	195	1	3	1	1	1	2	north-west	ndu	4	1	2	rainy season	may	3	cold places in the morning	4	2	some snail are small	1	1	i just go around and pick them
Kribi	196	1	4	2	2	1	1	north-west	ndu	5	1	1	rainy season	september	3	snails are more active	3	1	snail remain big in the farm	2	2	snail don't come out all the time
Kribi	197	1	3	1	4	1	1	north-west	wamba	4	1	2	rainy season	September	3	best conditions for snail's activities	2	2	most of pesticides kill snails in the farms	2	1	easy to byu them
Kribi	198	1	3	2	1	2	2	far-north	toupouri	8	1	3	rainy season	October	3	snails are more active	3	1	snail remain big in the farm	3	2	snail don't come out all the time
Kribi	199	1	4	2	1	1	3	south-west	fouba	4	2	2	rainy season	October	3	cold places in the morning	4	2	most of pesticides kill snails in the farms	2	1	easy to byu them
Kribi	200	1	3	2	5	1	1	west	bamileke	8	1	1	rainy season	October	3	snails are more active	3	2	snail remain big in the farm	3	2	i prefer peack and sell
Kribi	201	1	4	2	6	1	2	south	bulu	7	2	2	rainy season	October	3	best conditions for snail's activities	4	3	most of pesticides kill snails in the farms	2	2	snail don't come out all the time
Kribi	202	2	3	1	1	1	1	centre	bassa	6	1	3	rainy season	may	3	best conditions for snail's activities	3	2	snail remain big in the farm	3	2	snail don't come out all the time
Kribi	203	1	2	2	2	1	2	far-north	toupouri	5	1	2	rainy season	may	3	snails are more active	4	3	most of pesticides kill snails in the farms	3	1	good profits
Kribi	204	2	3	2	7	2	1	south	bulu	8	1	1	rainy season	may	3	best conditions for snail's activities	3	2	snail remain big in the farm	2	2	snail don't come out all the time
Kribi	205	2	4	3	3	3	2	centre	eton	9	2	2	rainy season	June	3	snails are more active	3	3	most of pesticides kill snails in the farms	2	1	easy to byu them
Kribi	206	1	2	2	5	2	3	west	bamileke	11	2	3	rainy season	October	3	cold places in the morning	3	2	snail remain big in the farm	3	2	i just go around and pick them
Kribi	207	2	3	2	6	1	2	littoral	bassa	4	1	2	rainy season	October	3	snails are more active	4	3	most of pesticides kill snails in the farms	2	1	good profits
Kribi	208	1	2	1	2	1	3	south	bulu	5	2	1	rainy season	may	3	best conditions for snail's activities	3	2	most of pesticides kill snails in the farms	3	2	snail don't come out all the time
Kribi	209	2	2	2	8	2	2	littoral	mbo'o	8	1	2	rainy season	June	3	snails are more active	2	2	snail remain big in the farm	2	1	easy to byu them
Kribi	210	1	1	1	2	3	1	south	bulu	3	1	3	rainy season	may	3	snails are more active	4	2	most of pesticides kill snails in the farms	2	2	snail don't come out all the time
Kribi	211	1	2	2	9	1	2	centre	eton	7	2	2	rainy season	september	3	best conditions for snail's activities	3	3	snail remain big in the farm	2	1	good profits
Kribi	212	2	1	1	3	3	1	centre	ewondo	5	2	1	rainy season	may	3	best conditions for snail's activities	4	1	most of pesticides kill snails in the farms	3	2	snail don't come out all the time
Kribi	213	1	1	1	4	3	1	south-west	bakweri	6	1	2	rainy season	June	3	snails are more active	3	2	you can fund big snail in the farm	1	1	easy to byu them
